# Supplementary material for: Factor VIII Is Synthesized in Human Endothelial Cells, Packaged in Weibel-Palade Bodies and Secreted Bound to ULVWF Strings
Source: PLoS One. 2015 Oct 16;10(10):e0140740. doi: 10.1371/journal.pone.0140740 (PMC4608722; doi:10.1371/journal.pone.0140740)
Supplement: S1 Dataset — Gene expression levels of F8, VWF and AVPR2 were measured in unstimulated GMVECs, HUVECs and fibroblasts by real time PCR. The expression levels in each cell type were quantified relative to expression levels in GMVECs. (XLSX) [file pone.0140740.s001.xlsx]

## Sheet: Threshold Cycles
	Real-time PCR Threshold Cycles and Standard Deviations							C(t) Means are averaes of triplicate wells from each PCR analysis
	HUVECs		GAPDH		VWF			HUVECs				GAPDH		F8		AVPR2				Cell	Real-time PCR Threshold Cycle, CT
		PCR date	C(t) Mean	C(t) Std. Dev	C(t) Mean	C(t) Std. Dev			RNA date	Name	PCR date	C(t) Mean	C(t) Std. Dev	C(t) Mean	C(t) Std. Dev	C(t) Mean	C(t) Std. Dev			Type	GAPDH	F8	VWF	AVPR2
	P4	032114	17.0869	0.0517261	20.4997	0.0394164		P4 HUVECs	011514	H1	082114	16.067	0.0641334	31.2829	0.124288	38.4634	0.544026			GMVECs	17.37 ± 0.12	33.04 ± 0.14	21.02 ± 0.19	36.85 ± 0.91
	P4	032514	16.907	0.212714	20.1889	0.0847838		P3 HUVECs	041114	H2	082114	16.0693	0.0600542	32.2146	0.122785	37.482	0.854578			HUVECs	16.20 ± 0.11	31.32 ± 0.11	20.60 ± 0.18	37.66 ± 0.66
	P2	040914	16.17	0.179551	21.6073	0.251485		P6 HUVECs	051314	H3	082514	15.084	0.119164	31.1799	0.062288	36.8474	1.09967			Fibroblasts	16.95 ± 0.10	30.24 ± 0.09	34.61 ± 0.48	34.88 ± 0.32
	P3	041714	16.5249	0.223298	20.5393	0.372929		P3 HUVECs	062014	H4	082514	15.0883	0.0813743	30.6053	0.138135	37.8557	0.158335
	P3	042514	15.9398	0.0904272	20.2907	0.113767				HUVECs		GAPDH	GAPDH STD	F8	F8 STD	AVPR2	AVPR2 STD
	P5	050914	18.0566	0.0794619	20.7983	0.269664					Ave	15.5771	0.0811815	31.3207	0.111874	37.6621	0.664151			Cell	Copy numbers normalized to GAPDH
	P6	052014	15.2463	0.0830852	20.3032	0.151583														Type	F8	VWF	AVPR2
	HUVECs		GAPDH	GAPDH STD	VWF	VWF STD														GMVECs	1.92384e-05	0.0473568	1.36552e-06
		Ave	16.5616	0.131466	20.6039	0.183375														HUVECs	2.81399e-05	0.0794166	3.47025e-07
																				Fibroblasts	9.99662e-05	4.83116e-06	4.01422e-06
	GMVECs		GAPDH		VWF			GMVECs				GAPDH		F8		AVPR2
		PCR date	C(t) Mean	C(t) Std. Dev	C(t) Mean	C(t) Std. Dev			RNA date	Name	PCR date	C(t) Mean	C(t) Std. Dev	C(t) Mean	C(t) Std. Dev	C(t) Mean	C(t) Std. Dev
	P4	041614	18.5861	0.0777219	23.9049	0.204687		P5 GMVECs	042214	GM1	082114	16.9842	0.218855	32.7617	0.20017	36.5014	0.568555
	P5	042814	17.6822	0.116846	21.2604	0.107565		P6 GMVECs	051314	GM2	082114	16.5405	0.0279274	32.3288	0.0614027	35.0458	0.800983
	P6	051914	17.3835	0.0995064	20.3284	0.0939059		P6 GMVECs	051414	GM3	082514	17.0887	0.131984	33.1867	0.19572	37.0771	1.03754
	P6	052114	16.8525	0.12643	18.6054	0.348177		P4 GMVECs	082014	GM4	082614	17.8448	0.139148	33.8666	0.0875565	38.7854	1.23854
	GMVECs		GAPDH	GAPDH STD	VWF	VWF STD				GMVECs		GAPDH	GAPDH STD	F8	F8 STD	AVPR2	AVPR2 STD
		Ave	17.6261	0.105126	21.0247	0.188584					Ave	17.1146	0.129479	33.036	0.136212	36.8524	0.911404
	Fibroblasts				GAPDH		F8		AVPR2		VWF
		RNA date	Name	PCR date	C(t) Mean	C(t) Std. Dev	C(t) Mean	C(t) Std. Dev	C(t) Mean	C(t) Std. Dev	C(t) Mean	C(t) Std. Dev
	P3 Fibroblasts	052512	Fibro	082514	16.5164	0.0622479	31.0914	0.051876	36.645	0.156371
	P4 Fibroblasts	090314	Fibro	091214	16.93	0.105704	30.2492	0.0583983	34.7089	0.59083
	P4 Fibroblasts	092214	Fibro	092514	16.2705	0.166021	29.388	0.163471	33.2894	0.202313	31.6058	0.111071
	P4 Fibroblasts	090314	Fibro	091714	18.2536	0.081193					35.0129	0.352927
	P3 Fibroblasts	052512	Fibro	052914	16.8029	0.0607255					37.2229	0.969077
	Fibroblasts				GAPDH	GAPDH STD	F8	F8 STD	AVPR2	AVPR2 STD	VWF	VWF STD
				Ave	16.9547	0.0951782	30.2429	0.0912484	34.8811	0.316504	34.6139	0.477692
	Summary Table of Threshold Cycles and Standard Deviations
	HUVECs		GAPDH	GAPDH STD	VWF	VWF STD		GAPDH	GAPDH STD	F8	F8 STD	AVPR2	AVPR2 STD
		Ave	16.5616	0.131466	20.6039	0.183375	Ave	15.5771	0.0811815	31.3207	0.111874	37.6621	0.664151
	GMVECs		GAPDH	GAPDH STD	VWF	VWF STD		GAPDH	GAPDH STD	F8	F8 STD	AVPR2	AVPR2 STD
		Ave	17.6261	0.105126	21.0247	0.188584	Ave	17.1146	0.129479	33.036	0.136212	36.8524	0.911404
	Fibroblasts		GAPDH	GAPDH STD	F8	F8 STD	AVPR2	AVPR2 STD	VWF	VWF STD
		Ave	16.9547	0.0951782	30.2429	0.0912484	34.8811	0.316504	34.6139	0.477692

## Sheet: Copy #s
		The average RNA copy numbers for each cell type at the threshold cycle
		were normalized to the mean copy number of GAPDH for each cell type.
		Cell	Real-time PCR Threshold Cycle, CT
		Type	GAPDH	F8	VWF	AVPR2
		GMVECs	17.37	33.04	21.02	36.85
		HUVECs	16.20	31.32	20.60	37.66
		Fibroblasts	16.95	30.24	34.61	34.88
		Cell	Gene Copy #s, The copy number = 2-CT
		Type	GAPDH	F8	VWF	AVPR2
		GMVECs	5.90349e-06	1.13232e-10	4.70272e-07	8.07318e-12
		HUVECs	1.32835e-05	3.73027e-10	6.2919e-07	4.6048e-12
		Fibroblasts	7.89844e-06	7.88593e-10	3.81375e-11	3.16281e-11
		Cell	Copy numbers normalized to GAPDH
		Type	F8	VWF	AVPR2
		GMVECs	1.91805e-05	0.07966	1.36753e-06
		HUVECs	2.80819e-05	0.0473661	3.46654e-07
		Fibroblasts	9.98416e-05	4.82848e-06	4.00435e-06

## Sheet: Relative amounts
	Gene expression quantified relative to levels in GMVECs
	GMVECs			GAPDH	GAPDH STD	VWF	VWF STD		GMVECs		GAPDH	GAPDH STD	F8	F8 STD	AVPR2	AVPR2 STD
			Ave	17.6261	0.105126	21.0247	0.188584			Ave	17.1146	0.129479	33.036	0.136212	36.8524	0.911404
		ΔCT	Gene-GAPDH			3.39866			ΔCT	Gene-GAPDH			15.9214		19.7379
	Rel. to GMVECs	ΔΔCT	GMVEC-GMVEC			0		Rel. to GMVECs	ΔΔCT	GMVEC-GMVEC			0		0
	Relative amounts	2 -(ΔΔCT)				1		Relative amounts	2 -(ΔΔCT)				1		1
	HUVECs			GAPDH	GAPDH STD	VWF	VWF STD		HUVECs		GAPDH	GAPDH STD	F8	F8 STD	AVPR2	AVPR2 STD
			Ave	16.5616	0.131466	20.6039	0.183375			Ave	15.5771	0.0811815	31.3207	0.111874	37.6621	0.664151
		ΔCT	Gene-GAPDH			4.04229			ΔCT	Gene-GAPDH			15.7435		22.0849
	Rel. to GMVECs	ΔΔCT	HUVEC-GMVEC			0.643634		Rel. to GMVECs	ΔΔCT	HUVEC-GMVEC			-0.177896		2.34707
	Relative amounts	2 -(ΔΔCT)				0.640099		Relative amounts	2 -(ΔΔCT)				1.13123		0.196544
	Fibroblasts			GAPDH	GAPDH STD	F8	F8 STD	AVPR2	AVPR2 STD	VWF	VWF STD
			Ave	16.9547	0.0951782	30.2429	0.0912484	34.8811	0.316504	34.6139	0.477692
		ΔCT	Gene-GAPDH			13.2882		17.9264		17.6592
	Rel. to GMVECs	ΔΔCT	Fibroblasts-GMVEC			-2.63321		-1.81143		14.2605
	Relative amounts	2 -(ΔΔCT)				6.20404		3.50989		5.09505e-05
			Summary Table of expression levels relative to GMVECs
			GMVECs	F8	VWF	AVPR2
			Relative amounts	1	1	1
			HUVECs	F8	VWF	AVPR2
			Relative amounts	1.13123	0.640099	0.196544
			Fibroblasts	F8	VWF	AVPR2
			Relative amounts	6.20404	5.09505e-05	3.50989

## Sheet: Range calculations
	Calculations to determine the range of expression levels relative to GMVEC levels
	GMVECs		GAPDH	GAPDH STD	VWF	VWF STD		GAPDH	GAPDH STD	F8	F8 STD	AVPR2	AVPR2 STD
		Ave	17.6261	0.105126	21.0247	0.188584	Ave	17.1146	0.129479	33.036	0.136212	36.8524	0.911404
	Rel. to GMVECs	ΔΔCT			0					0		0
		Ave STD		0.105126		0.188584			0.129479		0.136212		0.911404
		Squared		0.0110515		0.0355638			0.0167648		0.0185538		0.830656
		Add				0.0466153					0.0353186		0.847421
	ΔΔCT STD	Sq Root				0.215906					0.187932		0.920555
	Rel. to GMVECs	ΔΔCT				0					0		0
	STD + ΔΔCT	Add				0.215906					0.187932		0.920555
	STD - ΔΔCT	Sub				-0.215906					-0.187932		-0.920555
	2 -(ΔΔCT + STD)	Low range				0.861005					0.877863		0.528306
	2 -(ΔΔCT - STD)	High range				1.16143					1.13913		1.89284
	HUVECs		GAPDH	GAPDH STD	VWF	VWF STD		GAPDH	GAPDH STD	F8	F8 STD	AVPR2	AVPR2 STD
		Ave	16.5616	0.131466	20.6039	0.183375	Ave	15.5771	0.0811815	31.3207	0.111874	37.6621	0.664151
	Rel. to GMVECs	ΔΔCT			0.643634					-0.177896		2.34707
		Ave St Dev		0.131466		0.183375			0.0811815		0.111874		0.664151
		Squared		0.0172834		0.0336266			0.00659044		0.0125158		0.441097
		Add				0.0509099					0.0191063		0.453613
	ΔΔCT STD	Sq Root				0.225632					0.138225		0.673508
	Rel. to GMVECs	ΔΔCT				0.643634					-0.177896		2.34707
	STD + ΔΔCT	Add				0.869266					-0.0396705		3.02058
	STD - ΔΔCT	Sub				0.418001					-0.316121		1.67357
	2 -(ΔΔCT + STD)	Low range				0.547425					1.02788		0.123229
	2 -(ΔΔCT - STD)	High range				0.748461					1.24498		0.313478
	Fibroblasts		GAPDH	GAPDH STD	F8	F8 STD	AVPR2	AVPR2 STD	VWF	VWF STD
		Ave	16.9547	0.0951782	30.2429	0.0912484	34.8811	0.316504	34.6139	0.477692
	Rel. to GMVECs	ΔΔCT			-2.63321		-1.81143		14.2605
		Ave St Dev				0.0912484		0.316504		0.477692
		Squared				0.00832627		0.100175		0.228189
		Add				0.00832627		0.108501		0.328364
	ΔΔCT STD	Sq Root				0.0912484		0.329395		0.573031
	Rel. to GMVECs	ΔΔCT				-2.63321		-1.81143		14.2605
	STD + ΔΔCT	Add				-2.54196		-1.48203		14.8336
	STD - ΔΔCT	Sub				-2.72446		-2.14082		13.6875
	2 -(ΔΔCT + STD)	Low range				5.8238		2.79342		3.42491e-05
	2 -(ΔΔCT - STD)	High range				6.60911		4.41014		7.57963e-05
				Summary Table of relative expression ranges					Summary Table of Standard Deviations of ΔΔCT values
				GMVECs	F8	VWF	AVPR2		GMVECs	F8	VWF	AVPR2
				Relative amounts	1	1	1		ΔΔCT	0	0	0
				Low range	0.877863	0.861005	0.528306		ΔΔCT STD	0.187932	0.215906	0.920555
				High range	1.13913	1.16143	1.89284		HUVECs
				HUVECs	F8	VWF	AVPR2		ΔΔCT	-0.177896	0.643634	2.34707
				Relative amounts	1.13123	0.640099	0.196544		ΔΔCT STD	0.138225	0.225632	0.673508
				Low range	1.02788	0.547425	0.123229		Fibroblasts
				High range	1.24498	0.748461	0.313478		ΔΔCT	-2.63321	14.2605	-1.81143
				Fibroblasts	F8	VWF	AVPR2		ΔΔCT STD	0.0912484	0.573031	0.329395
				Relative amounts	6.20404	5.09505e-05	3.50989
				Low range	5.8238	3.42491e-05	2.79342
				High range	6.60911	7.57963e-05	4.41014

## Sheet: Rel amounts + Range
		GMVECs	F8	VWF	AVPR2				Summary Table of relative expression ranges					Summary Table of Standard Deviations of ΔΔCT values
	Rel. to GMVECs ± STD	ΔΔCT	0 ± 0.19	0 ± 0.22	0 ± 0.92
	2 -(ΔΔCT)	Relative amounts	1	1	1				GMVECs	F8	VWF	AVPR2		GMVECs	F8	VWF	AVPR2
	2 -(ΔΔCT ± SD)	(with range)	(0.88 - 1.14)	(0.86 -1.16)	(0.53 -1.89)				Relative amounts	1	1	1		ΔΔCT	0	0	0
									Low range	0.877863	0.861005	0.528306		ΔΔCT STD	0.187932	0.215906	0.920555
		HUVECs	F8	VWF	AVPR2				High range	1.13913	1.16143	1.89284		HUVECs
	Rel. to GMVECs ± STD	ΔΔCT	-0.18 ± 0.14	0.64 ± 0.23	2.35 ± 0.67				HUVECs	F8	VWF	AVPR2		ΔΔCT	-0.177896	0.643634	2.34707
	2 -(ΔΔCT)	Relative amounts	1.13	0.64	0.20				Relative amounts	1.13123	0.640099	0.196544		ΔΔCT STD	0.138225	0.225632	0.673508
	2 -(ΔΔCT ± STD)	(with range)	(1.0 - 1.24)	(0.55 - 0.75)	(0.12 - 0.31)				Low range	1.02788	0.547425	0.123229		Fibroblasts
									High range	1.24498	0.748461	0.313478		ΔΔCT	-2.63321	14.2605	-1.81143
		Fibroblasts	F8	VWF	AVPR2				Fibroblasts	F8	VWF	AVPR2		ΔΔCT STD	0.0912484	0.573031	0.329395
	Rel. to GMVECs ± STD	ΔΔCT	-2.63 ± 0.09	14.26 ± 0.57	-1.81 ± 0.33				Relative amounts	6.20404	5.09505e-05	3.50989
	2 -(ΔΔCT)	Relative amounts	6.2	5.09505e-05	3.51				Low range	5.8238	3.42491e-05	2.79342
	2 -(ΔΔCT ± STD)	(with range)	(5.8 - 6.6)	(3.4E-05 - 7.6E-05)	(2.8 - 4.4)				High range	6.60911	7.57963e-05	4.41014
		GMVECs	F8	VWF	AVPR2
		Relative amounts	1	1	1
		(with range)	(0.88 - 1.14)	(0.86 -1.16)	(0.53 -1.89)
		HUVECs	F8	VWF	AVPR2
		Relative amounts	1.13	0.64	0.20
		(with range)	(1.0 - 1.24)	(0.55 - 0.75)	(0.12 - 0.31)
		Fibroblasts	F8	VWF	AVPR2
		Relative amounts	6.2	5.09505e-05	3.51
		(with range)	(5.8 - 6.6)	(3.4E-05 - 7.6E-05)	(2.8 - 4.4)
