# Supplementary material for: Factor VIII Is Synthesized in Human Endothelial Cells, Packaged in Weibel-Palade Bodies and Secreted Bound to ULVWF Strings
Source: PLoS One. 2015 Oct 16;10(10):e0140740. doi: 10.1371/journal.pone.0140740 (PMC4608722; doi:10.1371/journal.pone.0140740)
Supplement: S2 Dataset — Values for Pearson’s correlation coefficient (PCC) were calculated from merged fluorescent microscopy images of GMVECs and HUVECs with concurrent internal FVIII and internal VWF detection and in HUVECs with simultaneous detection of FVIII and either β-actin or Factor H. (XLSX) [file pone.0140740.s002.xlsx]

## Sheet: Colocalization Coefficients
		Colocalization coefficient data from merged images of GMVECs and HUVECs
		GMVECs: FVIII and VWF			GMVECs: FVIII and VWF			HUVECs: FVIII and VWF			HUVECs: FVIII and VWF			HUVECs: FVIII and Actin			HUVECs: FVIII and Actin			Probability (P) using Student's t-test, 2-tailed and unpaired
		60X FVIII & VWF	Pearson's Coefficient		100X FVIII & VWF	Pearson's Coefficient		60X FVIII & VWF	Pearson's Coefficient		100X FVIII & VWF	Pearson's Coefficient		60X FVIII & Actin	Pearson's Coefficient		100X FVIII & Actin	Pearson's Coefficient		60X				P value
		091514 1-1 FVIII+V	0.890714		091514 2-31 F8&V	0.857711		112614 1-1 FVIII+VWF	0.828868		112614 1-40 FVIII+VWF	0.816204		112614 2-1 FVIII+Actin	0.498668		112614 2-50 FVIII+Actin	0.464416		FVIII and VWF compared to FVIII and Actin				7.74476e-18
		091514 1-2 FVIII+V	0.729031		091514 2-32 F8&V	0.879403		112614 1-2 FVIII+VWF	0.822751		112614 1-41 FVIII+VWF	0.875757		112614 2-2 FVIII+Actin	0.393696		112614 2-51 FVIII+Actin	0.55157		FVIII and VWF compared to FVIII and Factor H				8.64765e-24
		091514 1-3 FVIII+V	0.934308		091514 2-33 F8&V	0.8749		112614 1-3 FVIII+VWF	0.823434		112614 1-42 FVIII+VWF	0.798837		112614 2-3 FVIII+Actin	0.427425		112614 2-52 FVIII+Actin	0.30898
		091514 1-4 FVIII+V	0.870932		091514 2-34 F8&V	0.916329		112614 1-4 FVIII+VWF	0.831518		112614 1-43 FVIII+VWF	0.808522		112614 2-4 FVIII+Actin	0.462569		112614 2-53 FVIII+Actin	0.409716		100X
		091514 2-1 FVIII+V	0.920074		091514 1-10 FVIII+V	0.81225		112414 2-1 FVIII+V	0.761562		112614 1-44 FVIII+VWF	0.815062		112414 3-1 FVIII+Act	0.414895		112414 3-40 FVIII+Act	0.000888236		FVIII and VWF compared to FVIII and Actin				1.1846e-19
		091514 2-2 FVIII+V	0.883914		091514 1-11 FVIII+V	0.813882		112414 2-2 FVIII+V	0.8054		090314 1-10 FVIII+V	0.874945		112414 3-2 FVIII+Act	0.0234494		112414 3-41 FVIII+Act	0.313622		FVIII and VWF compared to FVIII and Factor H				3.78174e-20
		020515 1-1G F8&V	0.656624		091514 1-12 FVIII+V	0.822359		112414 2-3 FVIII+V	0.775562		090314 1-11 FVIII+V	0.811699		112414 3-3 FVIII+Act	0.326006		112414 3-42 FVIII+Act	0.281587
		020515 1-2G F8&V	0.743826		091514 1-13 FVIII+V	0.854435		112414 2-4 FVIII+V	0.7003		090314 1-12 FVIII+V	0.834836		112414 3-4 FVIII+Act	0.363999		112414 3-43 FVIII+Act	0.225463
		020515 1-3G F8&V	0.665793		091514 2-10 FVIII+V	0.882223		112414 1-2 FVIII+V	0.654054		090314 2-10 FVIII+V	0.784084		090414 1-1 FVIIIActin	0.369621		090414 1-20 FVIII + Actin	0.428244
		020515 1-4G F8&V	0.702416		091514 2-11 FVIII+V	0.901957		112414 1-3 FVIII+V	0.74382		090314 2-11 FVIII+V	0.72641		090414 1-2 FVIIIActin	0.511868		090414 1-21 FVIII + Actin	0.424372
		020515 1-5G F8&V	0.685691		091514 2-12 FVIII+V	0.911445		112414 1-4 FVIII+V	0.720012		090314 2-12 FVIII+V	0.820958		090414 1-3 FVIIIActin	0.332263		090414 1-22 FVIIIActin	0.387461
		020515 2-6G F8&V	0.689841		020515 1-10G F8&V	0.764928		112414 1-5 FVIII+V	0.691249		112414 1-20 FVIII+V	0.768465		090414 2-1 FVIIIActin	0.369895		090414 2-20 FVIIIActin	0.26465
		020515 2-7G F8&V	0.758024		020515 1-11G F8&V	0.762503		090314 1-1 FVIII+V	0.8203		112414 1-21 FVIII+V	0.784405		090414 2-2 FVIIIActin	0.54063		090414 2-21 FVIIIActin	0.542388
		020515 2-8G F8&V	0.729133		020515 1-12G F8&V	0.716538		090314 1-2 FVIII+V	0.81022		112414 1-22 FVIII+V	0.789139		090414 2-3 FVIIIActin	0.34347		090414 2-22 FVIIIActin	0.268578
		020515 2-9G F8&V	0.744274		020515 1-13G F8&V	0.747934		090314 1-3 FVIII+V	0.784629		112414 1-23 FVIII+V	0.712181
					020515 1-14G F8&V	0.745734		090314 1-4 FVIII+V	0.833949		112414 2-30 FVIII+V	0.651936			Mean & SD			Mean & SD
			Mean & SD		020515 1-15G F8&V	0.714409		090314 2-1 FVIII+V	0.803687		112414 2-31 FVIII+V	0.724177		N = 14	0.384175		N = 14	0.347995
		N = 15	0.77364		020515 1-16G F8&V	0.73791		090314 2-2 FVIII+V	0.838876		112414 2-32 FVIII+V	0.736252		Exp # = 4	0.120007		Exp # = 4	0.137916
		Exp # = 4	0.0944137		020515 2-30G F8&V	0.675015		090314 2-3 FVIII+V	0.770198		112414 2-33 FVIII+V	0.755819		Range = 0.02-0.54			Range = 0 - 0.5
		Range = 0.66-0.93			020515 2-31G F8&V	0.723807		090314 2-4 FVIII+V	0.790933		112414 2-34 FVIII+V	0.736964
					020515 2-32G F8&V	0.715366		121214 3-1 FVIII&V	0.704979		121214 3-70 FVIII&V	0.820838
					020515 2-33G F8&V	0.796408		121214 3-2 FVIII&V	0.842511		121214 3-71 FVIII&V	0.815045		HUVECs: FVIII and Factor H			HUVECs: FVIII and Factor H
					020515 2-35G F8&V	0.648495		121214 3-3 FVIII&V	0.800641		121214 3-72 FVIII&V	0.717043
								121214 3-4 FVIII&V	0.835962		121214 3-73 FVIII&V	0.696377		60X FVIII & FH	Pearson's Coefficient		100X FVIII & FH	Pearson's Coefficient
						Mean & SD		121214 4-1 FVIII&V	0.799914		121214 3-74 FVIII&V	0.765846		112614 3-1 FVIII+FH	0.511259		112614 3-60 FVIII+FH	0.427973
					N = 23	0.794606		121214 4-2 FVIII&V	0.876172		121214 3-75 FVIII&V	0.78224		112614 3-2 FVIII+FH	0.395856		112614 3-61 FVIII+FH	0.31513
					Exp # = 5	0.0778754		121214 4-3 FVIII&V	0.801777		121214 3-76 FVIII&V	0.778389		112614 3-3 FVIII+FH	0.450099		112614 3-62 FVIII+FH	0.309213
					Range = 0.65-0.92			121214 4-4 FVIII&V	0.801136		121214 3-40 FVIII&V	0.831786		112614 3-4 FVIII+FH	0.386075		112614 3-63 FVIII+FH	0.274209
											121214 3-41 FVIII&V	0.815634		112514 2-1 FVIII+FH	0.413003		112514 2-10 FVIII+FH	0.523865
									Mean & SD		121214 3-42 FVIII&V	0.827965		112514 2-2 FVIII+FH	0.49818		112514 2-11 FVIII+FH	0.557387
								N = 27	0.788372		121214 4-50 FVIII&V	0.753556		112514 2-3 FVIII+FH	0.419532		112514 2-12 FVIII+FH	0.444292
								Exp # = 7	0.0521571		121214 4-51 FVIII&V	0.770165		112514 2-4 FVIII+FH	0.445496		112514 2-13 FVIII+FH	0.392636
								Range = 0.65-0.88			121214 4-52 FVIII&V	0.791806		112514 3-1 FVIII+FH	0.49585		112514 2-14 FVIII+FH	0.42736
														112514 3-2 FVIII+FH	0.454053		112514 3-20 FVIII+FH	0.387246
												Mean & SD		112514 3-3 FVIII+FH	0.47513		112514 3-21 FVIII+FH	0.36241
											N = 29	0.781616		112514 3-4 FVIII+FH	0.37688		112514 3-22 FVIII+FH	0.624343
											Exp # = 7	0.0493396					112514 3-23 FVIII+FH	0.440105
											Range = 0.65-0.88				Mean & SD
														N = 12	0.443451			Mean & SD
														Exp # = 3	0.0437716		N = 13	0.422013
														Range = 0.38-0.5			Exp # = 3	0.0969311
																	Range = 0.31-0.62
