# Supplementary material for: Factor VIII Is Synthesized in Human Endothelial Cells, Packaged in Weibel-Palade Bodies and Secreted Bound to ULVWF Strings
Source: PLoS One. 2015 Oct 16;10(10):e0140740. doi: 10.1371/journal.pone.0140740 (PMC4608722; doi:10.1371/journal.pone.0140740)
Supplement: S3 Dataset — Graphs produced from intensities measured from merged fluorescent images of FVIII and VWF along lines traversing WPBs in internally stained HUVECs and GMVECs. (XLSX) [file pone.0140740.s003.xlsx]

## Sheet: GMVEC Graphs (1)
	GMVEC intensity measurements across WPBs stained with antibodies to FVIII and VWF
		091514 1-1	60X			091514 1-2				091514 1-2b				091514 1-3					091514 1-4
		091514 1-10	100X			091514 1-11				091514 1-12				091514 1-13
		091514 2-1	60X			091514 2-2					091514 2-10	100X			091514 2-11				091514 2-12
		091514 2-31	100X			091514 2-32					091514 2-33				091514 2-34

## Sheet: GMVEC Graphs (2)
	GMVEC intensity measurements across WPBs stained with antibodies to FVIII and VWF
		020515 1-1				020515 1-2					020515 1-3				020515 1-4				020515 1-5
		020515 1-10				020515 1-11					020515 1-12				020515 1-13					020515 1-14
		020515 1-15				020515 1-16					020515 2-6				020515 2-7					020515 2-8
		020515 2-9				020515 2-30					020515 2-31				020515 2-32					020515 2-33
		020515 2-35

## Sheet: HUVEC Graphs
	HUVEC intensity measurements across WPBs stained with antibodies to FVIII and VWF
		112414 1-3					112414 1-4					112414 1-20					090314 1-11
												090314 2-10					090314 2-12
	090314 2-1						090314 2-2
		112414 2-1						112414 2-3					112414 2-32					112414 1-22
		090314 1-1						090314 1-4					090314 1-10				112414 2-33
	121214 3-2						121214 3-4					121214 3-70					121214 4-1
		121214 4-2					121214 4-52					112614 1-40					112614 1-41
					image 121214 3-2							image 112614 1-40
