# Supplementary material for: Factor VIII Is Synthesized in Human Endothelial Cells, Packaged in Weibel-Palade Bodies and Secreted Bound to ULVWF Strings
Source: PLoS One. 2015 Oct 16;10(10):e0140740. doi: 10.1371/journal.pone.0140740 (PMC4608722; doi:10.1371/journal.pone.0140740)
Supplement: S4 Dataset — Graphs produced from intensities measured along lines spanning WPBs in HUVECs internally stained with antibodies to FVIII and concurrently with anti-β-actin or with anti-Factor H. (XLSX) [file pone.0140740.s004.xlsx]

## Sheet: FVIII and Factor H Graphs
	Intensity measurements across HUVECs stained with antibodies to FVIII and Factor H
												112514 2-3					112514 2-2
	112514 2-14						112514 2-11
	112514 2-1						112614 3-63						112614 3-62					112614 3-3
		112614 3-2					112514 3-23						112514 3-20					112514 3-4
		112514 3-2					112514 2-13						Image 112614 3-62						image 112614 3-2

## Sheet: FVIII and Actin Graphs
	Intensity measurements across HUVECs stained with antibodies to FVIII and Actin
	090414 2-3						090414 2-1					090414 1-22					090414 1-21
							090414 1-1						112414 3-42					112414 3-41
	090414 1-3
		112414 3-4					112414 3-3						090414 2-22					090414 2-20
		112614 2-53						112614 2-52					112614 2-50					112614 2-3
													image 112614 2-50					image 112614 2-3
		112614 2-2						112414 3-43
