# Supplementary material for: Factor VIII Is Synthesized in Human Endothelial Cells, Packaged in Weibel-Palade Bodies and Secreted Bound to ULVWF Strings
Source: PLoS One. 2015 Oct 16;10(10):e0140740. doi: 10.1371/journal.pone.0140740 (PMC4608722; doi:10.1371/journal.pone.0140740)
Supplement: S5 Dataset — Intensity measurements made along the GMVEC and HUVEC secreted/anchored ULVWF strings from merged images stained with antibodies to FVIII and VWF. (XLSX) [file pone.0140740.s005.xlsx]

## Sheet: HUVECs, 100X
	HUVECs: Intensity measurements along ULVWF strings
																	Range	FVIII	VWF	FVIII to VWF	FVIII to VWF
	HUVECs 100X																Length, µm	Mean Intensity	Mean Intensity	Ratio	Range
		Meas. #	Sum	Mean	Area	Perim. (pixel)	Major Axis	Perim. (line)			Mean	HUVECs 100x	Ave	SD		HUVECs 100X	17 - 51	40.6 ± 16	75.5 ± 20.6	0.6 ± 0.3	0.24 - 1.3
	100614 1-20 F8 + V&_R	1	13668	26.3353	1.81289	87.5892	37.3537	87.5892		100614 1-20 F8 + V&_R	26.3353	0.325405
	100614 1-20 F8 + V&_G	2	42003	80.9306	1.81289	87.5892	37.3537	87.5892		100614 1-20 F8 + V&_G	80.9306		0.598	0.318014
	100614 1-21 F8 + V&_R	3	20741	30.4567	2.37877	114.776	49.224	114.776		100614 1-21 F8 + V&_R	30.4567	0.376295						FVIII to VWF		FVIII to VWF
	100614 1-21 F8 + V&_G	4	55119	80.9383	2.37877	114.776	49.224	114.776		100614 1-21 F8 + V&_G	80.9383						Longest	Ratio	Shortest	Ratio
	100614 1-22 F8 + V&_R	5	12253	27.0486	1.58235	65.2486	23.0508	65.2486		100614 1-22 F8 + V&_R	27.0486	0.314381				HUVECs 100X	51	0.61	17	0.25
	100614 1-22 F8 + V&_G	6	38975	86.0375	1.58235	65.2486	23.0508	65.2486		100614 1-22 F8 + V&_G	86.0375
	100614 1-23 F8 + V&_R	7	5884	24.827	0.827852	38.0617	16.6805	38.0617	shortest	100614 1-23 F8 + V&_R	24.827	0.245545
	100614 1-23 F8 + V&_G	8	23963	101.11	0.827852	38.0617	16.6805	38.0617		100614 1-23 F8 + V&_G	101.11
	100614 1-24 F8 + V&_R	9	51163	63.9537	2.79444	146.218	50.6822	146.218	longest	100614 1-24 F8 + V&_R	63.9537	0.609069
	100614 1-24 F8 + V&_G	10	84002	105.002	2.79444	146.218	50.6822	146.218		100614 1-24 F8 + V&_G	105.002
	100614 1-25 F8 + V&_R	11	15390	43.9714	1.22257	55.5559	23.8801	55.5559		100614 1-25 F8 + V&_R	43.9714	0.618967
	100614 1-25 F8 + V&_G	12	24864	71.04	1.22257	55.5559	23.8801	55.5559		100614 1-25 F8 + V&_G	71.04
	100614 1-26 F8 + V&_R	13	20745	48.3566	1.49852	71.5134	27.9073	71.5134		100614 1-26 F8 + V&_R	48.3566	0.575323
	100614 1-26 F8 + V&_G	14	36058	84.0513	1.49852	71.5134	27.9073	71.5134		100614 1-26 F8 + V&_G	84.0513
	100714 1-10 F8 + V&_R	15	50629	75.3408	2.34733	94.7996	45.871	94.7996		100714 1-10 F8 + V&_R	75.3408	1.27887
	100714 1-10 F8 + V&_G	16	39589	58.9122	2.34733	94.7996	45.871	94.7996		100714 1-10 F8 + V&_G	58.9122
	100714 2-40 F8 + V&_R	17	40862	53.9076	2.64773	103.428	47.7034	103.428		100714 2-40 F8 + V&_R	53.9076	1.02854
	100714 2-40 F8 + V&_G	18	39728	52.4116	2.64773	103.428	47.7034	103.428		100714 2-40 F8 + V&_G	52.4116
	100714 2-42 F8 + V&_R	19	18034	20.8245	3.02498	138.772	46.8732	138.772		100714 2-42 F8 + V&_R	20.8245	0.196273
	100714 2-42 F8 + V&_G	20	91882	106.099	3.02498	138.772	46.8732	138.772		100714 2-42 F8 + V&_G	106.099
	100714 2-43 F8 + V&_R	21	13280	21.4887	2.1587	79.4331	42.176	79.4331		100714 2-43 F8 + V&_R	21.4887	0.425055
	100714 2-43 F8 + V&_G	22	31243	50.555	2.1587	79.4331	42.176	79.4331		100714 2-43 F8 + V&_G	50.555
	100714 2-44 F8 + V&_R	23	12897	49.038	0.918671	37.9435	16.8994	37.9435		100714 2-44 F8 + V&_R	49.038	0.573506
	100714 2-44 F8 + V&_G	24	22488	85.5057	0.918671	37.9435	16.8994	37.9435		100714 2-44 F8 + V&_G	85.5057
	100714 2-45 F8 + V&_R	25	23512	39.7834	2.06439	80.7333	40.3776	80.7333		100714 2-45 F8 + V&_R	39.7834	0.728444
	100714 2-45 F8 + V&_G	26	32277	54.6142	2.06439	80.7333	40.3776	80.7333		100714 2-45 F8 + V&_G	54.6142
	100714 2-45(2) F8+V_R	27	14862	42.9538	1.20859	44.9175	23.6889	44.9175		100714 2-45(2) F8+V_R	42.9538	1.07633
	100714 2-45(2) F8+V_G	28	13808	39.9075	1.20859	44.9175	23.6889	44.9175		100714 2-45(2) F8+V_G	39.9075
				Red	G
				26.3353	80.9306
				30.4567	80.9383
				27.0486	86.0375
				24.827	101.11
				63.9537	105.002
				43.9714	71.04
				48.3566	84.0513
				75.3408	58.9122
				53.9076	52.4116
				20.8245	106.099
				21.4887	50.555
				49.038	85.5057
				39.7834	54.6142
				42.9538	39.9075
			Ave	40.5919	75.5083
			SD	15.9765	20.6317
				N = 14
				Exp # = 4

## Sheet: GMVECs, 100X
		GMVECs: Intensity measurements along ULVWF strings
		GMVECs at 100X
			Meas. #	Sum	Mean	Area	Perim. (pixel)	Major Axis	Perim. (line)			Mean	GMVECs 100x
		100314 1-10 F8 + V&_R	1	12037	53.9776	0.778949	38.1799	10.3709	38.1799		100314 1-10 F8 + V&_R	53.9776	0.83117	Ave	SD		Range	FVIII	VWF	FVIII to VWF	FVIII to VWF
		100314 1-10 F8 + V&_G	2	14482	64.9417	0.778949	38.1799	10.3709	38.1799		100314 1-10 F8 + V&_G	64.9417		1.35804	0.565126		Length, µm	Mean Intensity	Mean Intensity	Ratio	Range
		100314 1-11 F8 + V&_R	3	25251	114.258	0.771963	41.135	12.5842	41.135		100314 1-11 F8 + V&_R	114.258	1.1783			GMVECs 100x	4 - 31	79.6 ± 46.6	61.7 ± 33.3	1.4 ± 0.6	0.47 - 3.1
		100314 1-11 F8 + V&_G	4	21430	96.9683	0.771963	41.135	12.5842	41.135		100314 1-11 F8 + V&_G	96.9683
		091914 1-20 V+F8&_R	5	20280	58.4438	1.21209	50.4731	24.1194	50.4731		091914 1-20 V+F8&_R	58.4438	0.82082
		091914 1-20 V+F8&_G	6	24707	71.2017	1.21209	50.4731	24.1194	50.4731		091914 1-20 V+F8&_G	71.2017
		021015 1-30 G F8&V_R	1	17238	223.87	0.268965	12.8842	5.43375	12.8842		091814 1-20b V+F8&_R	86.4416	2.05517
		021015 1-30 G F8&V_G	2	13021	169.104	0.268965	12.8842	5.43375	12.8842		091814 1-20b V+F8&_G	42.0606						FVIII to VWF		FVIII to VWF
		021015 1-31 G F8&V_R	3	26400	185.916	0.496013	25.2957	8.04063	25.2957		091814 1-20b V+F8b_R	64.6419	1.25393				Longest	Ratio	Shortest	Ratio
		021015 1-31 G F8&V_G	4	19689	138.655	0.496013	25.2957	8.04063	25.2957		091814 1-20b V+F8b_G	51.5516				GMVECs 100x	31	1.19	4	1.86
		021015 1-31b G F8&V_R	5	9883	76.6124	0.450603	19.6219	4.11072	19.6219	shortest	091814 1-21b V+F8&_R	26.9134	0.472165
		021015 1-31b G F8&V_G	6	5300	41.0853	0.450603	19.6219	4.11072	19.6219		091814 1-21b V+F8&_G	57
		021015 1-32 G F8&V_R	7	17937	92.9378	0.674158	29.4328	13.1752	29.4328		091814 1-22 F8+V&_R	89.3019	1.76589	longest
		021015 1-32 G F8&V_G	8	9028	46.7772	0.674158	29.4328	13.1752	29.4328		091814 1-22 F8+V&_G	50.5706
		021015 1-33 G F8&V_R	9	11141	80.7319	0.48204	25.7685	9.84388	25.7685		021015 1-30 G F8&V_R	223.87	1.32386
		021015 1-33 G F8&V_G	10	6043	43.7899	0.48204	25.7685	9.84388	25.7685		021015 1-30 G F8&V_G	169.104
		021015 1-33b G F8&V_R	11	12490	118.952	0.36677	21.5131	8.90404	21.5131		021015 1-31 G F8&V_R	185.916	1.34085
		021015 1-33b G F8&V_G	12	4001	38.1048	0.36677	21.5131	8.90404	21.5131		021015 1-31 G F8&V_G	138.655
		021015 2-20 G F8&V_R	13	17728	57.3722	1.07935	52.0098	16.676	52.0098		021015 1-31b G F8&V_R	76.6124	1.86472	shortest
		021015 2-20 G F8&V_G	14	16178	52.356	1.07935	52.0098	16.676	52.0098		021015 1-31b G F8&V_G	41.0853
		021015 2-21 G F8&V_R	15	12146	47.6314	0.890727	46.2178	17.352	46.2178		021015 1-32 G F8&V_R	92.9378	1.98682
		021015 2-21 G F8&V_G	16	9965	39.0784	0.890727	46.2178	17.352	46.2178		021015 1-32 G F8&V_G	46.7772
		021015 2-22 G F8&V_R	17	14089	58.219	0.845317	37.5889	14.6925	37.5889		021015 1-33 G F8&V_R	80.7319	1.84362
		021015 2-22 G F8&V_G	18	14586	60.2727	0.845317	37.5889	14.6925	37.5889		021015 1-33 G F8&V_G	43.7899
		021015 2-23 G F8&V_R	19	11298	49.7709	0.792921	34.752	14.8301	34.752		021015 1-33b G F8&V_R	118.952	3.12172
		021015 2-23 G F8&V_G	20	8165	35.9692	0.792921	34.752	14.8301	34.752		021015 1-33b G F8&V_G	38.1048
		021015 2-23b G F8&V_R	21	3868	29.5267	0.457589	19.7401	7.70137	19.7401		021015 2-20 G F8&V_R	57.3722	1.09581
		021015 2-23b G F8&V_G	22	3292	25.1298	0.457589	19.7401	7.70137	19.7401		021015 2-20 G F8&V_G	52.356
		021015 2-24b G F8&V_R	23	18907	42.3924	1.5579	76.0052	21.0645	76.0052		021015 2-21 G F8&V_R	47.6314	1.21887
		021015 2-24b G F8&V_G	24	27608	61.9013	1.5579	76.0052	21.0645	76.0052		021015 2-21 G F8&V_G	39.0784
		021015 2-25 G F8&V_R	25	11443	115.586	0.345812	15.2483	7.00154	15.2483		021015 2-22 G F8&V_R	58.219	0.965926
		021015 2-25 G F8&V_G	26	8106	81.8788	0.345812	15.2483	7.00154	15.2483		021015 2-22 G F8&V_G	60.2727
		091814 1-20b V+F8&_R	1	19968	86.4416	0.806894	38.8891	13.2768	38.8891		021015 2-23 G F8&V_R	49.7709	1.38371
		091814 1-20b V+F8&_G	2	9716	42.0606	0.806894	38.8891	13.2768	38.8891		021015 2-23 G F8&V_G	35.9692
		091814 1-20b V+F8b_R	3	20039	64.6419	1.08284	56.2651	21.5961	56.2651		021015 2-23b G F8&V_R	29.5267	1.17497
		091814 1-20b V+F8b_G	4	15981	51.5516	1.08284	56.2651	21.5961	56.2651		021015 2-23b G F8&V_G	25.1298
		091814 1-21b V+F8&_R	5	10254	26.9134	1.33085	60.7569	26.5775	60.7569		021015 2-24b G F8&V_R	42.3924	0.684838
		091814 1-21b V+F8&_G	6	21717	57	1.33085	60.7569	26.5775	60.7569		021015 2-24b G F8&V_G	61.9013
		091814 1-22 F8+V&_R	7	32238	89.3019	1.26099	63.2391	26.7387	63.2391	longest	021015 2-25 G F8&V_R	115.586	1.41167
		091814 1-22 F8+V&_G	8	18256	50.5706	1.26099	63.2391	26.7387	63.2391		021015 2-25 G F8&V_G	81.8788					FVIII	VWF
		030215 2-20 G V&F8_R	1	21516	47.2879	1.58934	68.4401	31.3817	68.4401		030215 2-20 G V&F8_R	47.2879	1.19387				47.2879	39.6088
		030215 2-20 G V&F8_G	2	18022	39.6088	1.58934	68.4401	31.3817	68.4401		030215 2-20 G V&F8_G	39.6088					69.6239	78.3789
		030315 G 3-20b F8&V_R	3	24438	69.6239	1.22606	58.9838	17.7045	58.9838		030315 G 3-20b F8&V_R	69.6239	0.888299				40.7863	33.2611
		030315 G 3-20b F8&V_G	4	27511	78.3789	1.22606	58.9838	17.7045	58.9838		030315 G 3-20b F8&V_G	78.3789					53.9776	64.9417
		030315 G 3-21 F8&V_R	5	13745	40.7863	1.17716	55.9105	14.7406	55.9105		030315 G 3-21 F8&V_R	40.7863	1.22625				114.258	96.9683
		030315 G 3-21 F8&V_G	6	11209	33.2611	1.17716	55.9105	14.7406	55.9105		030315 G 3-21 F8&V_G	33.2611					58.4438	71.2017
																	86.4416	42.0606
																	64.6419	51.5516
																	26.9134	57
																	89.3019	50.5706
																	223.87	169.104
																	185.916	138.655
																	76.6124	41.0853
																	92.9378	46.7772
																	80.7319	43.7899
																	118.952	38.1048
																	57.3722	52.356
																	47.6314	39.0784
																	58.219	60.2727
																	49.7709	35.9692
																	29.5267	25.1298
																	42.3924	61.9013
																	115.586	81.8788
																Ave	79.6172	61.7237	1.2899
																SD	46.6249	33.3263
																	N = 16
																	Exp # = 9

## Sheet: HUVECs, 60X
		HUVECs: Intensity measurements along ULVWF strings
		HUVECs 60X
			Meas. #	Sum	Mean	Area	Perim. (pixel)	Major Axis	Perim. (line)				Mean	R to G	R to G	Ave	SD			Range	FVIII	VWF	FVIII to VWF	FVIII to VWF
		112514 1-2 F8&V&_R	1	30165	208.035	1.87241	41.1362	19.0677	41.1362		112514 1-2 F8&V&_R		208.035	1.97028	1.97028	0.665282	0.620445			Length, µm	Mean Intensity	Mean Intensity	Ratio	Range
		112514 1-2 F8&V&_G	2	15310	105.586	1.87241	41.1362	19.0677	41.1362		112514 1-2 F8&V&_G		105.586		2.36304				HUVECs 60X	15 - 84	59.8 ± 60.2	91.4 ± 27.7	0.67 ± 0.62	0.17 - 2.3
		112514 1-1b F8&V&_R	3	22326	206.722	1.39462	36.1362	14.789	36.1362	shortest	112514 1-1b F8&V&_R		206.722	2.36304	0.220122
		112514 1-1b F8&V&_G	4	9448	87.4815	1.39462	36.1362	14.789	36.1362		112514 1-1b F8&V&_G		87.4815		0.487955
		100614 1-2 F8 + V&_R	5	10132	26.8042	4.88117	117.045	52.8923	117.045		100614 1-2 F8 + V&_R		26.8042	0.220122	0.5376
		100614 1-2 F8 + V&_G	6	46029	121.77	4.88117	117.045	52.8923	117.045		100614 1-2 F8 + V&_G		121.77		0.497534
		100614 1-3 F8 + V&_R	7	22221	78.7979	3.64151	90.9088	32.5963	90.9088		100614 1-3 F8 + V&_R		78.7979	0.487955	0.727359						FVIII to VWF		FVIII to VWF
		100614 1-3 F8 + V&_G	8	45539	161.486	3.64151	90.9088	32.5963	90.9088		100614 1-3 F8 + V&_G		161.486		0.194497					Longest	Ratio	Shortest	Ratio
		100614 1-4 F8 + V&_R	9	12103	52.3939	2.98293	78.1816	29.8621	78.1816		100614 1-4 F8 + V&_R		52.3939	0.5376	0.235867				HUVECs 60X	84	0.19	15	2.3
		100614 1-4 F8 + V&_G	10	22513	97.4589	2.98293	78.1816	29.8621	78.1816		100614 1-4 F8 + V&_G		97.4589		0.197733
		100614 1-5 F8 + V&_R	11	15839	33.2054	6.15957	164.318	56.1544	164.318		100614 1-5 F8 + V&_R		33.2054	0.497534	0.46148
		100614 1-5 F8 + V&_G	12	31835	66.74	6.15957	164.318	56.1544	164.318		100614 1-5 F8 + V&_G		66.74		0.668745
		100614 1-6 F8 + V&_R	13	11469	35.3982	4.18386	114.772	45.7077	114.772		100614 1-6 F8 + V&_R		35.3982	0.727359	0.660718
		100614 1-6 F8 + V&_G	14	15768	48.6667	4.18386	114.772	45.7077	114.772		100614 1-6 F8 + V&_G		48.6667		0.577985
		100614 1-7 F8 + V&_R	15	8751	14.299	7.90284	185.454	84.3289	185.454	longest	100614 1-7 F8 + V&_R		14.299	0.194497	0.178308
		100614 1-7 F8 + V&_G	16	44993	73.518	7.90284	185.454	84.3289	185.454		100614 1-7 F8 + V&_G		73.518
		100714 1-1 FB&V&_R	1	10293	20.5449	6.46948	142.272	65.6502	142.272		100714 1-1 FB&V&_R		20.5449	0.235867
		100714 1-1 FB&V&_G	2	43639	87.1038	6.46948	142.272	65.6502	142.272		100714 1-1 FB&V&_G		87.1038
		100714 2-1 V + F8&_R	3	5025	17.9464	3.61568	71.1361	36.5643	71.1361		100714 2-1 V + F8&_R		17.9464	0.197733
		100714 2-1 V + F8&_G	4	25413	90.7607	3.61568	71.1361	36.5643	71.1361		100714 2-1 V + F8&_G		90.7607
		100714 2-2 F8&V&_R	5	13442	31.4801	5.51391	110.909	56.4866	110.909		100714 2-2 F8&V&_R		31.4801	0.46148
		100714 2-2 F8&V&_G	6	29128	68.2155	5.51391	110.909	56.4866	110.909		100714 2-2 F8&V&_G		68.2155
		100714 2-3 F8&V&_R	7	14584	41.6686	4.5196	98.1815	41.7816	98.1815		100714 2-3 F8&V&_R		41.6686	0.668745
		100714 2-3 F8&V&_G	8	21808	62.3086	4.5196	98.1815	41.7816	98.1815		100714 2-3 F8&V&_G		62.3086
		100714 2-4 V + F8&_R	9	28765	59.5549	6.23705	132.272	57.1768	132.272		100714 2-4 V + F8&_R		59.5549	0.660718
		100714 2-4 V + F8&_G	10	43536	90.1366	6.23705	132.272	57.1768	132.272		100714 2-4 V + F8&_G		90.1366
		100714 2-6 V + F8&_R	11	27204	48.0636	7.30884	144.318	74.2701	144.318		100714 2-6 V + F8&_R		48.0636	0.577985
		100714 2-6 V + F8&_G	12	47067	83.1572	7.30884	144.318	74.2701	144.318		100714 2-6 V + F8&_G		83.1572
		100714 2-7 F8&V&_R	13	6535	22.5345	3.74481	84.7725	38.414	84.7725		100714 2-7 F8&V&_R		22.5345	0.178308
		100714 2-7 F8&V&_G	14	36650	126.379	3.74481	84.7725	38.414	84.7725		100714 2-7 F8&V&_G		126.379
													FVIII	VWF
													208.035	105.586
													206.722	87.4815
													26.8042	121.77
													78.7979	161.486
													52.3939	97.4589
													33.2054	66.74
													35.3982	48.6667
													14.299	73.518
													20.5449	87.1038
													17.9464	90.7607
													31.4801	68.2155
													41.6686	62.3086
													59.5549	90.1366
													48.0636	83.1572
													22.5345	126.379
													59.8299	91.3846
													60.2147	27.7338
													N = 15
													Exp # = 4

## Sheet: GMVECs, 60X
G
		GMVECs: Intensity measurements along ULVWF strings
		GMVECs 60X									GMVECs 60X										Range	FVIII	VWF	FVIII to VWF	FVIII to VWF			Range	FVIII	VWF	FVIII to VWF	Ratio
			Meas. #	Sum	Mean	Area	Perim. (pixel)	Major Axis	Perim. (line)			Mean	R to G	R to G		R to G	Ave	SD			Length, µm	Mean Intensity	Mean Intensity	Ratio	Range			Length, µm	Mean Intensity	Mean Intensity	Intensity Ratio	Range
		091914 1-1 V+F8&_R	1	6522	30.7642	2.73759	59.7725	26.9193	59.7725		091914 1-1 V+F8&_R	30.7642	0.238412	0.238412		0.238412				GMVECs 60X	8 - 51	78.4 ± 35.2	83 ± 41.9	1.13 ± 0.6	0.23 - 2.7		GMVECs 60X	8 - 51	78.4 ± 35.2	83 ± 41.9	1.13 ± 0.6	0.23 - 2.7
		091914 1-1 V+F8&_G	2	27356	129.038	2.73759	59.7725	26.9193	59.7725		091914 1-1 V+F8&_G	129.038					1.13341	0.5893									GMVECs 100X	4 - 31	79.6 ± 46.6	61.7 ± 33.3	1.4 ± 0.6	0.47 - 3.1
		091914 1-3 V+F8&_R	3	5400	34.8387	2.00154	38.8635	20.0642	38.8635		091914 1-3 V+F8&_R	34.8387	0.303593	0.303593		0.303593
		091914 1-3 V+F8&_G	4	17787	114.755	2.00154	38.8635	20.0642	38.8635		091914 1-3 V+F8&_G	114.755															HUVECs 60X	15 - 84	59.8 ± 60.2	91.4 ± 27.7	0.67 ± 0.6	0.17 - 2.3
		091914 1-4 F8&V&_R	5	5335	39.8134	1.73036	39.5453	9.14887	39.5453		091914 1-4 F8&V&_R	39.8134	0.530055	0.530055		0.530055											HUVECs 100X	17 - 51	40.6 ± 16	75.5 ± 20.6	0.6 ± 0.3	0.24 - 1.3
		091914 1-4 F8&V&_G	6	10065	75.1119	1.73036	39.5453	9.14887	39.5453		091914 1-4 F8&V&_G	75.1119
		091914 2-1 F8&V&_R	7	2392	13.2155	2.33728	57.9544	23.8965	57.9544		091914 2-1 F8&V&_R	13.2155	0.19798	0.19798		0.19798
		091914 2-1 F8&V&_G	8	12082	66.7514	2.33728	57.9544	23.8965	57.9544		091914 2-1 F8&V&_G	66.7514
		091914 3-1 F8+V&_R	9	28546	107.721	3.42198	79.9997	21.9104	79.9997		091914 3-1 F8+V&_R	107.721	0.756847	0.756847		0.756847						FVIII to VWF		FVIII to VWF				Longest	FVIII to VWF	Shortest	FVIII to VWF
		091914 3-1 F8+V&_G	10	37717	142.328	3.42198	79.9997	21.9104	79.9997		091914 3-1 F8+V&_G	142.328									Longest	Ratio	Shortest	Ratio				VWF string, µm	Intensity Ratio	VWF string, µm	Intensity Ratio
		091914 3-1(2)F8+V&_R	11	13825	148.656	1.20092	31.1363	12.6944	31.1363		091914 3-1(2)F8+V&_R	148.656	0.751522	0.751522		0.751522				GMVECs 60X	51	2.74	8	1.79			GMVECs 60X	51	2.74	8	1.79
		091914 3-1(2)F8+V&_G	12	18396	197.806	1.20092	31.1363	12.6944	31.1363		091914 3-1(2)F8+V&_G	197.806															GMVECs 100x	31	1.19	4	1.86
		091914 3-2 F8+V&_R	13	16727	52.4357	4.11929	123.409	51.3718	123.409	longest	091914 3-2 F8+V&_R	52.4357	2.73989	2.73989		2.73989
		091914 3-2 F8+V&_G	14	6105	19.1379	4.11929	123.409	51.3718	123.409		091914 3-2 F8+V&_G	19.1379															HUVECs 60X	84	0.19	15	2.3
		091914 3-4 F8&V&_R	15	5441	44.9669	1.56249	42.4999	17.8669	42.4999		091914 3-4 F8&V&_R	44.9669	0.557537	0.557537		0.557537											HUVECs 100X	51	0.61	17	0.25
		091914 3-4 F8&V&_G	16	9759	80.6529	1.56249	42.4999	17.8669	42.4999		091914 3-4 F8&V&_G	80.6529
		100314 1-1 AF8 + V&_R	17	10973	85.062	1.66579	45.2271	14.3813	45.2271		100314 1-1 AF8 + V&_R	85.062	0.479024	0.479024		0.479024
		100314 1-1 AF8 + V&_G	18	22907	177.574	1.66579	45.2271	14.3813	45.2271		100314 1-1 AF8 + V&_G	177.574
		091814 1-7 V+F8&_G	1	33273	134.708	3.18955	92.9543	37.9514	92.9543		091814 1-7 V+F8&_G	134.708	0.58567	0.58567		0.58567												String	FVIII	VWF	FVIII to VWF
		091814 1-7 V+F8&_R	2	19487	78.8947	3.18955	92.9543	37.9514	92.9543		091814 1-7 V+F8&_R	78.8947																Lengths, µm (#s)	Mean Intensity	Mean Intensity	Intensity Ratio (range)
		091814 1-7b V+F8&2_G	3	12505	91.2774	1.7691	48.1817	19.9593	48.1817		091814 1-7b V+F8&2_G	91.2774	0.5493	0.5493		0.5493											GMVECs 60X	8 - 51 (45)	78.4 ± 35.2	83 ± 41.9	1.13 ± 0.6 (0.23 - 2.7)
		091814 1-7b V+F8&2_R	4	6869	50.1387	1.7691	48.1817	19.9593	48.1817		091814 1-7b V+F8&2_R	50.1387															GMVECs 100X	4 - 27 (23)	79.6 ± 46.6	61.7 ± 33.3	1.4 ± 0.6 (0.47 - 3.1)
		091814 1-10 V+F8&_G	1	4403	30.1575	1.88532	46.5908	20.2144	46.5908		091814 1-10 V+F8&_G	30.1575	2.23734	2.23734		2.23734
		091814 1-10 V+F8&_R	2	9851	67.4726	1.88532	46.5908	20.2144	46.5908		091814 1-10 V+F8&_R	67.4726															HUVECs 60X	15 - 84 (15)	59.8 ± 60.2	91.4 ± 27.7	0.67 ± 0.6 (0.17 - 2.3)
		091814 1-11 F8+V&_G	3	18797	132.373	1.83367	45.9089	15.6675	45.9089		091814 1-11 F8+V&_G	132.373	0.553493	0.553493		0.553493											HUVECs 100X	17 - 51 (14)	40.6 ± 16	75.5 ± 20.6	0.6 ± 0.3 (0.24 - 1.3)
		091814 1-11 F8+V&_R	4	10404	73.2676	1.83367	45.9089	15.6675	45.9089		091814 1-11 F8+V&_R	73.2676
		091814 1-11 F8+Vb1_G	5	26850	145.924	2.37602	64.5452	24.3791	64.5452		091814 1-11 F8+Vb1_G	145.924	0.491993	0.491993		0.491993
		091814 1-11 F8+Vb1_R	6	13210	71.7935	2.37602	64.5452	24.3791	64.5452		091814 1-11 F8+Vb1_R	71.7935
		091814 1-11 F8+Vc_G	7	4855	29.247	2.14358	52.7271	23.2741	52.7271		091814 1-11 F8+Vc_G	29.247	1.23131	1.23131		1.23131
		091814 1-11 F8+Vc_R	8	5978	36.0121	2.14358	52.7271	23.2741	52.7271		091814 1-11 F8+Vc_R	36.0121
		091814 1-1 F8&V&_R	1	3152	38.439	1.05888	23.409	10.9778	23.409		091814 1-1 F8&V&_R	38.439	0.406133	0.406133		0.406133
		091814 1-1 F8&V&_G	2	7761	94.6463	1.05888	23.409	10.9778	23.409		091814 1-1 F8&V&_G	94.6463
		091814 1-3 F8&V&_R	3	8838	80.3454	1.42044	34.3181	14.4547	34.3181		091814 1-3 F8&V&_R	80.3454	0.768588	0.768588		0.768588
		091814 1-3 F8&V&_G	4	11499	104.536	1.42044	34.3181	14.4547	34.3181		091814 1-3 F8&V&_G	104.536
		091814 1-3 F8&Vb_R	5	14481	85.6864	2.18232	54.7726	14.6522	54.7726		091814 1-3 F8&Vb_R	85.6864	1.53873	1.53873		1.53873
		091814 1-3 F8&Vb_G	6	9411	55.6864	2.18232	54.7726	14.6522	54.7726		091814 1-3 F8&Vb_G	55.6864
		091814 1-6 F8&V&_R	7	7839	55.5958	1.82075	52.0453	19.6075	52.0453		091814 1-6 F8&V&_R	55.5958	0.548297	0.548297		0.548297
		091814 1-6 F8&V&_G	8	14297	101.397	1.82075	52.0453	19.6075	52.0453		091814 1-6 F8&V&_G	101.397																	FVIII to VWF		FVIII to VWF
		091814 1-6 F8&Vb_R	9	10229	44.6681	2.95711	72.0452	13.9107	72.0452		091814 1-6 F8&Vb_R	44.6681	0.542135	0.542135		0.542135												Longest	Ratio	Shortest	Ratio
		091814 1-6 F8&Vb_G	10	18868	82.393	2.95711	72.0452	13.9107	72.0452		091814 1-6 F8&Vb_G	82.393															HUVECs 60X	84	0.19	15	2.3
		091814 1-6 F8&Vc_R	11	13356	47.5303	3.62859	87.0452	26.964	87.0452		091814 1-6 F8&Vc_R	47.5303	0.986702	0.986702		0.986702
		091814 1-6 F8&Vc_G	12	13536	48.1708	3.62859	87.0452	26.964	87.0452		091814 1-6 F8&Vc_G	48.1708
		020915 G 1-2 F8 & V_R	1	11769	70.4731	2.15649	52.2726	13.184	52.2726		020915 G 1-2 F8 & V_R	70.4731	1.32893	1.32893		1.32893
		020915 G 1-2 F8 & V_G	2	8856	53.0299	2.15649	52.2726	13.184	52.2726		020915 G 1-2 F8 & V_G	53.0299
		020915 G 1-3 F8 & V_R	3	16781	110.401	1.9628	42.9544	19.798	42.9544		020915 G 1-3 F8 & V_R	110.401	1.41326	1.41326		1.41326
		020915 G 1-3 F8 & V_G	4	11874	78.1184	1.9628	42.9544	19.798	42.9544		020915 G 1-3 F8 & V_G	78.1184
		020915 G 1-3b F8 & V_R	5	14568	101.874	1.84658	44.7726	8.17683	44.7726	shortest	020915 G 1-3b F8 & V_R	101.874	1.7888	1.7888		1.7888
		020915 G 1-3b F8 & V_G	6	8144	56.9511	1.84658	44.7726	8.17683	44.7726		020915 G 1-3b F8 & V_G	56.9511
		020915 G 1-5 F8 & V_R	7	25577	159.856	2.0661	48.1817	15.0648	48.1817		020915 G 1-5 F8 & V_R	159.856	1.12337	1.12337		1.12337
		020915 G 1-5 F8 & V_G	8	22768	142.3	2.0661	48.1817	15.0648	48.1817		020915 G 1-5 F8 & V_G	142.3
		020915 G 2-2 F8 & V_R	9	8493	64.8321	1.69162	47.2726	18.5476	47.2726		020915 G 2-2 F8 & V_R	64.8321	1.19502	1.19502		1.19502
		020915 G 2-2 F8 & V_G	10	7107	54.2519	1.69162	47.2726	18.5476	47.2726		020915 G 2-2 F8 & V_G	54.2519
		020915 G 2-2b F8 & V_R	11	10067	81.1855	1.60123	41.5908	18.0353	41.5908		020915 G 2-2b F8 & V_R	81.1855	1.75935	1.75935		1.75935
		020915 G 2-2b F8 & V_G	12	5722	46.1452	1.60123	41.5908	18.0353	41.5908		020915 G 2-2b F8 & V_G	46.1452
		020915 G 2-3 F8 & V_R	13	17268	71.95	3.09915	76.1361	29.3909	76.1361		020915 G 2-3 F8 & V_R	71.95	1.1395	1.1395		1.1395
		020915 G 2-3 F8 & V_G	14	15154	63.1417	3.09915	76.1361	29.3909	76.1361		020915 G 2-3 F8 & V_G	63.1417
		020915 G 2-6 F8 & V_R	15	29223	104.742	3.60277	92.2724	23.1707	92.2724		020915 G 2-6 F8 & V_R	104.742	1.13704	1.13704		1.13704
		020915 G 2-6 F8 & V_G	16	25701	92.1183	3.60277	92.2724	23.1707	92.2724		020915 G 2-6 F8 & V_G	92.1183
		020915 G 2-6b F8 & V_R	17	34521	118.223	3.77064	95.9088	22.5785	95.9088		020915 G 2-6b F8 & V_R	118.223	1.07976	1.07976		1.07976
		020915 G 2-6b F8 & V_G	18	31971	109.49	3.77064	95.9088	22.5785	95.9088		020915 G 2-6b F8 & V_G	109.49
		020915 G 2-7 F8 & V_R	19	33606	112.772	3.84812	98.636	20.9923	98.636		020915 G 2-7 F8 & V_R	112.772	0.942401	0.942401		0.942401
		020915 G 2-7 F8 & V_G	20	35660	119.664	3.84812	98.636	20.9923	98.636		020915 G 2-7 F8 & V_G	119.664						FVIII	VWF
		020915 G 2-9 F8 & V_R	21	8079	54.5878	1.91115	51.5907	19.8891	51.5907		020915 G 2-9 F8 & V_R	54.5878	0.95916	0.95916		0.95916
		020915 G 2-9 F8 & V_G	22	8423	56.9122	1.91115	51.5907	19.8891	51.5907		020915 G 2-9 F8 & V_G	56.9122						140.121	58.8368
		020915 G 2-11 F8 & V_R	23	38642	109.158	4.57125	119.091	29.9779	119.091		020915 G 2-11 F8 & V_R	109.158	1.43379	1.43379		1.43379		82.0714	38.8407
		020915 G 2-11 F8 & V_G	24	26951	76.1328	4.57125	119.091	29.9779	119.091		020915 G 2-11 F8 & V_G	76.1328						60.5644	55.9851
		030215 1-3 G V&F8_R	1	40355	140.121	3.71898	106.591	33.4718	106.591		030215 1-3 G V&F8_R	140.121	2.38153	2.38153		2.38153		99.7796	85.3333
		030215 1-3 G V&F8_G	2	16945	58.8368	3.71898	106.591	33.4718	106.591		030215 1-3 G V&F8_G	58.8368						79.7563	59.2688
		030215 1-4 G V&F8_R	3	14937	82.0714	2.35019	56.818	24.7016	56.818		030215 1-4 G V&F8_R	82.0714	2.11303	2.11303		2.11303		115.434	140.34
		030215 1-4 G V&F8_G	4	7069	38.8407	2.35019	56.818	24.7016	56.818		030215 1-4 G V&F8_G	38.8407						70.7397	46.4835
		030215 1-6 G V&F8_R	5	12234	60.5644	2.60845	56.3635	26.4858	56.3635		030215 1-6 G V&F8_R	60.5644	1.08179	1.08179		1.08179		45.269	31.3596
		030215 1-6 G V&F8_G	6	11309	55.9851	2.60845	56.3635	26.4858	56.3635		030215 1-6 G V&F8_G	55.9851						45.6564	40.2162
		030215 1-6b G V&F8_R	7	18559	99.7796	2.40184	59.7725	20.1032	59.7725		030215 1-6b G V&F8_R	99.7796	1.16929	1.16929		1.16929		61.0802	32.5617
		030215 1-6b G V&F8_G	8	15872	85.3333	2.40184	59.7725	20.1032	59.7725		030215 1-6b G V&F8_G	85.3333						175.257	124.786
		030215 2-1 G V&F8_R	9	22252	79.7563	3.60277	81.1361	36.9425	81.1361		030215 2-1 G V&F8_R	79.7563	1.34567	1.34567		1.34567		74.2849	43.0726
		030215 2-1 G V&F8_G	10	16536	59.2688	3.60277	81.1361	36.9425	81.1361		030215 2-1 G V&F8_G	59.2688						111.054	60.9414
		030215 2-8 G V&F8_R	11	24472	115.434	2.73759	62.9543	21.7851	62.9543		030215 2-8 G V&F8_R	115.434	0.822533	0.822533		0.822533		30.7642	129.038
		030215 2-8 G V&F8_G	12	29752	140.34	2.73759	62.9543	21.7851	62.9543		030215 2-8 G V&F8_G	140.34						34.8387	114.755
		030215 2-9 G V&F8_R	13	17119	70.7397	3.12498	77.4998	28.5049	77.4998		030215 2-9 G V&F8_R	70.7397	1.52182	1.52182		1.52182		39.8134	75.1119
		030215 2-9 G V&F8_G	14	11249	46.4835	3.12498	77.4998	28.5049	77.4998		030215 2-9 G V&F8_G	46.4835						13.2155	66.7514
		030315 G 3-1 F8&V_R	15	15482	45.269	4.41629	96.136	45.5255	96.136		030315 G 3-1 F8&V_R	45.269	1.44354	1.44354		1.44354		107.721	142.328
		030315 G 3-1 F8&V_G	16	10725	31.3596	4.41629	96.136	45.5255	96.136		030315 G 3-1 F8&V_G	31.3596						148.656	197.806
		030315 G 3-1b F8&V_R	17	23650	45.6564	6.68901	163.636	32.0833	163.636		030315 G 3-1b F8&V_R	45.6564	1.13527	1.13527		1.13527		52.4357	19.1379
		030315 G 3-1b F8&V_G	18	20832	40.2162	6.68901	163.636	32.0833	163.636		030315 G 3-1b F8&V_G	40.2162						44.9669	80.6529
		030315 G 3-2 F8&V_R	19	19790	61.0802	4.18386	92.2724	39.7703	92.2724		030315 G 3-2 F8&V_R	61.0802	1.87583	1.87583		1.87583		85.062	177.574
		030315 G 3-2 F8&V_G	20	10550	32.5617	4.18386	92.2724	39.7703	92.2724		030315 G 3-2 F8&V_G	32.5617						78.8947	134.708
		030315 G 3-2b F8&V_R	21	24536	175.257	1.80784	41.818	14.3739	41.818		030315 G 3-2b F8&V_R	175.257	1.40446	1.40446		1.40446		50.1387	91.2774
		030315 G 3-2b F8&V_G	22	17470	124.786	1.80784	41.818	14.3739	41.818		030315 G 3-2b F8&V_G	124.786						67.4726	30.1575
		030315 G 3-3 F8&V_R	23	27634	74.2849	4.80369	110.454	47.3443	110.454		030315 G 3-3 F8&V_R	74.2849	1.72465	1.72465		1.72465		73.2676	132.373
		030315 G 3-3 F8&V_G	24	16023	43.0726	4.80369	110.454	47.3443	110.454		030315 G 3-3 F8&V_G	43.0726						71.7935	145.924
		030315 G 4-1 F8&V_R	25	24654	111.054	2.86672	78.4088	29.3938	78.4088		030315 G 4-1 F8&V_R	111.054	1.82231	1.82231		1.82231		36.0121	29.247
		030315 G 4-1 F8&V_G	26	13529	60.9414	2.86672	78.4088	29.3938	78.4088		030315 G 4-1 F8&V_G	60.9414						38.439	94.6463
																		80.3454	104.536
																		85.6864	55.6864
																		55.5958	101.397
																		44.6681	82.393
																		47.5303	48.1708
																		70.4731	53.0299
																		110.401	78.1184
																		101.874	56.9511
																		159.856	142.3
																		64.8321	54.2519
																		81.1855	46.1452
																		71.95	63.1417
																		104.742	92.1183
																		118.223	109.49
																		112.772	119.664
																		54.5878	56.9122
																		109.158	76.1328
																	Ave	78.4444	83.0425
																	SD	35.211	41.9045
																		N = 45
																		Exp # = 11

## Sheet: TTEST
						FVIII to VWF Intensity ratios
						GMVECs, 100x	HUVECs, 100x	TTEST			GMVECs, 60x	HUVECs, 60x	TTEST
						0.83117	0.325405	6.64399e-05			0.238412	1.97028	0.0119734
						1.1783	0.376295				0.303593	2.36304
						0.82082	0.314381				0.530055	0.220122
						2.05517	0.245545				0.19798	0.487955
						1.25393	0.609069				0.756847	0.5376
						0.472165	0.618967				0.751522	0.497534
						1.76589	0.575323				2.73989	0.727359
						1.32386	1.27887				0.557537	0.194497
						1.34085	1.02854				0.479024	0.235867
						1.86472	0.196273				0.58567	0.197733
						1.98682	0.425055				0.5493	0.46148
						1.84362	0.573506				2.23734	0.668745
						3.12172	0.728444				0.553493	0.660718
						1.09581	1.07633				0.491993	0.577985
						1.21887					1.23131	0.178308
						0.965926					0.406133
						1.38371					0.768588
						1.17497					1.53873
						0.684838					0.548297
						1.41167					0.542135
						1.19387					0.986702
						0.888299					1.32893
						1.22625					1.41326
											1.7888
											1.12337
											1.19502
											1.75935
											1.1395
											1.13704
											1.07976
											0.942401
											0.95916
											1.43379
											2.38153
											2.11303
											1.08179
											1.16929
											1.34567
											0.822533
											1.52182
											1.44354
											1.13527
											1.87583
											1.40446
											1.72465
											1.82231
