# Supplementary material for: Factor VIII Is Synthesized in Human Endothelial Cells, Packaged in Weibel-Palade Bodies and Secreted Bound to ULVWF Strings
Source: PLoS One. 2015 Oct 16;10(10):e0140740. doi: 10.1371/journal.pone.0140740 (PMC4608722; doi:10.1371/journal.pone.0140740)
Supplement: S6 Dataset — Graphs produced from intensities measured along GMVEC and HUVEC secreted/anchored ULVWF strings from merged images stained with antibodies to FVIII and VWF. (XLSX) [file pone.0140740.s006.xlsx]

## Sheet: GMVEC String Graphs
	Graphs of intensities measured along GMVEC ULVWF strings stained with antibodies to FVIII and VWF
		030315 3-1 60X GMVECs					030315 3-1b					030315 3-3						020915 1-3
		030215 2-1					030215 2-20						091814 1-20					020915 1-2						020915 1-3b
		020915 1-5 GMVECs					020915 2-2 GM					020915 2-2b					020915 2-3					020915 2-6b
		020915 2-7 GM					020915 2-9					020915 2-11						091914 3-2
		020915 2-11 GM 100X

## Sheet: HUVEC String Graphs
	Graphs of intensities measured along HUVEC ULVWF strings stained with antibodies to FVIII and VWF
		100614 1-5					100714 1-1					100714 2-40						100714 2-43
		100614 1-24						100714 2-45(2)					100714 2-45					100714 2-44
			100714 2-7				100714 2-6					100714 2-4					100714 2-3
		100714 2-2					100714 2-42				100714 2-1					100714 1-1
		100614 1-21					100614 1-2				091914 3-2					091814 1-22
