# Supplementary material for: Factor VIII Is Synthesized in Human Endothelial Cells, Packaged in Weibel-Palade Bodies and Secreted Bound to ULVWF Strings
Source: PLoS One. 2015 Oct 16;10(10):e0140740. doi: 10.1371/journal.pone.0140740 (PMC4608722; doi:10.1371/journal.pone.0140740)
Supplement: S7 Dataset — Intensity measurements were made on full image areas of fibroblasts after these cells were stained using each secondary detection antibody alone and in the presence of primary antibodies to VWF. (XLSX) [file pone.0140740.s007.xlsx]

## Sheet: Sheet1
		P6 Fibroblasts internally stained primary antibodies to VWF plus secondary antibodies or with secondary antibodies alone
		Rabbit anti-VWF + Chicken anti-rabbit IgG-488					Rabbit anti-VWF + Chicken anti-rabbit IgG-488
		Image Name	Sum	Mean	Area			Total Intensity	Mean Intensity
		013015 3-1 FITC	110277900	313.062	4548.73			132713575	377
		013015 3-2 FITC	261752300	743.074	4548.73		Secondary Chicken anti-rabbit IgG-488
		013015 3-3 FITC	97324900	276.29	4548.73			Total Intensity	Mean Intensity
		013015 3-4 FITC	117443200	333.403	4548.73			227736925	647
		013015 4-6 FITC	103053000	292.551	4548.73		Rabbit anti-VWF + Chicken anti-rabbit igG-647
		013015 4-7 FITC	120333100	341.607	4548.73			Total Intensity	Mean Intensity
		013015 4-8 FITC	120735400	342.749	4548.73			58462414	166
		013015 4-9 FITC	130788800	371.289	4548.73		Secondary Chicken anti-rabbit IgG-647
								Total Intensity	Mean Intensity
		Secondary Chicken anti-rabbit IgG-488						5.23146e+07	149
		Image Name	Sum	Mean	Area
		021315 3-3 FITC	225036400	638.843	4548.73
		021315 3-4 FITC	155289100	440.842	4548.73
		021315 3-5 FITC	177623400	504.245	4548.73
		021315 3-6 FITC	217575500	617.663	4548.73
		021315 4-1 FITC	253094400	718.495	4548.73
		021315 4-3 FITC	302252000	858.046	4548.73
		021315 4-4 FITC	217962200	618.761	4548.73
		021315 4-5 FITC	273062400	775.182	4548.73
		Rabbit anti-VWF + Chicken anti-rabbit igGF-647
		Image Name	Sum	Mean	Area
		021615 F 3-1 CY5	60298980	171.179	4548.73
		021615 F 3-2 CY5	61837280	175.546	4548.73
		021615 F 3-3 CY5	58117140	164.986	4548.73
		021615 F 3-4 CY5	55754570	158.279	4548.73
		021615 F 3-5 CY5	56304100	159.839	4548.73
		Secondary Chicken anti-rabbit IgG-647
		Image Name	Sum	Mean	Area
		021315 2-1 CY5	56152880	159.409	4548.73
		021315 2-2 CY5	44226220	125.551	4548.73
		021315 2-3 CY5	43232510	122.73	4548.73
		021315 2-4 CY5	41441540	117.646	4548.73
		021315 2-5 CY5	74044210	210.2	4548.73
		021315 2-6 CY5	54790400	155.541	4548.73
