# Supplementary material for: Factor VIII Is Synthesized in Human Endothelial Cells, Packaged in Weibel-Palade Bodies and Secreted Bound to ULVWF Strings
Source: PLoS One. 2015 Oct 16;10(10):e0140740. doi: 10.1371/journal.pone.0140740 (PMC4608722; doi:10.1371/journal.pone.0140740)
Supplement: S8 Dataset — FVIII activity was measured in GMVEC and HUVEC cell lysates and in dilutions of rFVIII with and without inhibitory antibodies using a chromogenic Coatest FVIII activity assay. (XLSX) [file pone.0140740.s008.xlsx]

## Sheet: HUVEC Lysates Set 2
			Absorbance 405 nm
		<>	1	2	3	4			Ave 1 & 2	Ave 3 & 4		rFVIII, mU/ml	490-405
		A	0.0721	0.0684	0.0972	0.0991		A	0.0266	0.03785		0	0.0266
		B	0.0825	0.079	0.1077	0.1083		B	0.0368	0.04265		0.6	0.0368
		C	0.1092	0.0993	0.1028	0.0976		C	0.0606	0.03985		1.2	0.0606
		D	0.1333	0.1541	0.0993	0.0968		D	0.10115	0.03835		5	0.11265
		E	0.1624	0.1537	0.0972	0.1004		E	0.11265	0.0397		10	0.1648
		F	0.2037	0.2147	0.108	0.1022		F	0.1648	0.0424		20	0.3234
		G	0.3451	0.388	0.1041	0.1015		G	0.3234	0.042
		H	0.1159	0.1104				H	0.04515
			Absorbance 490 nm
		<>	1	2	3	4
		A	0.0445	0.0428	0.0597	0.0609
		B	0.044	0.0439	0.065	0.0657
		C	0.0446	0.0427	0.0616	0.0591
		D	0.0426	0.0425	0.0607	0.0587
		E	0.0429	0.0479	0.0585	0.0597
		F	0.0441	0.0447	0.0647	0.0607
		G	0.0436	0.0427	0.061	0.0606
		H	0.0712	0.0648
			405 nm - 490 nm						Ave 3 & 4	x	Dilution	mU/ml
		<>	1	2	3	4		H	0.04515	0.871528	4	3.48611	P2 HUVEC lysates, 071315 flask 1
		A	0.0276	0.0256	0.0375	0.0382		A	0.03785	0.364583	5	1.82292	P2 HUVEC lysates, 071315 flask 1
		B	0.0385	0.0351	0.0427	0.0426		B	0.04265	0.697917	4	2.79167	P2 HUVEC lysates, 071315 flask 2
		C	0.0646	0.0566	0.0412	0.0385		C	0.03985	0.503472	5	2.51736	P2 HUVEC lysates, 071315 flask 2
		D	0.0907	0.1116	0.0386	0.0381		D	0.03835	0.399305	4	1.59722	P2 HUVEC lysates, 081215 flask 1
		E	0.1195	0.1058	0.0387	0.0407		E	0.0397	0.493056	5	2.46528	P2 HUVEC lysates, 081215 flask 1
		F	0.1596	0.17	0.0433	0.0415		F	0.0424	0.680556	4	2.72222	P2 HUVEC lysates, 081215 flask 2
		G	0.3015	0.3453	0.0431	0.0409		G	0.042	0.652777	5	3.26389	P2 HUVEC lysates, 081215 flask 2
		H	0.0447	0.0456

## Sheet: Lysate Dilutions
			Absorbance 405 nm																								FVIII, mU/ml	405-490
		<>	3	4	5	6			FVIII, mU/ml	3	3	405-490 (3)	405-490 (4)	Ave				FVIII, mU/ml	405-490								0	0.02435
		A	0.0643	0.068	0.1195	0.1141			0	0.0643	0.0419	0.0224	0.0263	0.02435				0	0.02435								0.6	0.04545
		B	0.0896	0.0867	0.1236	0.1174			0.6	0.0896	0.0426	0.047	0.0439	0.04545				0.6	0.04545								1.2	0.05955
		C	0.1048	0.099	0.1436	0.1396			1.2	0.1048	0.0423	0.0625	0.0566	0.05955				1.2	0.05955								2.5	0.09875
		D	0.1566	0.1247	0.1805	0.1753			2.5	0.1566	0.0413	0.1153	0.0822	0.09875				2.5	0.09875								5	0.1912
		E	0.2509	0.2157					5	0.2509	0.0413	0.2096	0.1728	0.1912				5	0.1912								10	0.3018
		F	0.3616	0.3245					10	0.3616	0.041	0.3206	0.283	0.3018				10	0.3018
		G	0.4441	0.4437					20	0.4441	0.0417	0.4024	0.4019	0.40215				20	0.40215
		H	0.5819	0.5002					40	0.5819	0.0417	0.5402	0.4585	0.49935				40	0.49935
									FVIII, mU/ml	4	4	405-490 (4)
			Absorbance 490 nm						0	0.068	0.0417	0.0263
		<>	3	4	5	6			0.6	0.0867	0.0428	0.0439
		A	0.0419	0.0417	0.0748	0.0684			1.2	0.099	0.0424	0.0566
		B	0.0426	0.0428	0.0715	0.0684			2.5	0.1247	0.0425	0.0822
		C	0.0423	0.0424	0.0819	0.0802			5	0.2157	0.0429	0.1728
		D	0.0413	0.0425	0.0996	0.0982			10	0.3245	0.0415	0.283
		E	0.0413	0.0429					20	0.4437	0.0418	0.4019			Diluted		Final
		F	0.041	0.0415					40	0.5002	0.0417	0.4585			mU/ml		FVIII Activity
		G	0.0417	0.0418					Samples	5	5	405-490 (5)	405-490 (6)	Ave	x	dilution	mU/ml	EC Samples					P5 HUVEC lysate, 061715
		H	0.0417	0.0417					Lysate	0.1195	0.0748	0.0447	0.0457	0.0452	0.556738	4	2.22695	P5 HUVEC lysate, 061715					Dilution	405-490 nm	FVIII, mU/ml
									Lysate	0.1236	0.0715	0.0521	0.049	0.05055	0.746454	3	2.23936	P5 HUVEC lysate, 061715					4	0.0452	0.556738
									Lysate	0.1436	0.0819	0.0617	0.0594	0.06055	1.10106	2	2.20213	P5 HUVEC lysate, 061715					3	0.05055	0.746454
									Lysate	0.1805	0.0996	0.0809	0.0771	0.079	1.75532	1.3	2.28191	P5 HUVEC lysate, 061715					2	0.06055	1.10106
									Samples	6	6	405-490 (6)											1.3	0.079	1.75532
									Lysate	0.1141	0.0684	0.0457
									Lysate	0.1174	0.0684	0.049
									Lysate	0.1396	0.0802	0.0594
									Lysate	0.1753	0.0982	0.0771

## Sheet: HUVEC Lysates Set 1
		Absorbance at 405 nm							405 nm	490 nm
	<>	7	8	9	10				7	7	sub 7	sub 8	Ave					FVIII, mU/ml	405-490
	A	0.0699	0.0705	0.128	0.1334			A	0.0699	0.0438	0.0261	0.0274	0.02675					0	0.02675
	B	0.0749	0.0764	0.1184	0.1185			B	0.0749	0.041	0.0339	0.0343	0.0341					0.6	0.0341
	C	0.0946	0.0933	0.1049	0.1013			C	0.0946	0.0412	0.0534	0.0522	0.0528					1.2	0.0528
	D	0.1394	0.1033	0.1143	0.1165			D	0.1394	0.0431	0.0963	0.0612	0.07875					2.5	0.07875
	E	0.1529	0.1364	0.1033	0.1034			E	0.1529	0.0426	0.1103	0.091	0.10065					10	0.24155
	F	0.289	0.2805	0.101	0.1004			F	0.289	0.0421	0.2469	0.2362	0.24155					20	0.38735
	G	0.4357	0.4239					G	0.4357	0.0414	0.3943	0.3804	0.38735					40	0.4636
	H	0.4985	0.5149					H	0.4985	0.0415	0.457	0.4702	0.4636
									8	8	sub 8
								A	0.0705	0.0431	0.0274
		Absorbance at 490 nm						B	0.0764	0.0421	0.0343
	<>	7	8	9	10			C	0.0933	0.0411	0.0522
	A	0.0438	0.0431	0.0781	0.0818			D	0.1033	0.0421	0.0612
	B	0.041	0.0421	0.0735	0.0747			E	0.1364	0.0454	0.091
	C	0.0412	0.0411	0.0625	0.0639			F	0.2805	0.0443	0.2362
	D	0.0431	0.0421	0.0696	0.0706			G	0.4239	0.0435	0.3804								FVIII, mU/ml	405-490
	E	0.0426	0.0454	0.0651	0.0643			H	0.5149	0.0447	0.4702								0	0.02675
	F	0.0421	0.0443	0.0631	0.063				9	9	sub 9	sub 10	Ave	x	Dilution	FVIII, mU/ml	EC Samples		0.6	0.0341
	G	0.0414	0.0435					A	0.128	0.0781	0.0499	0.0516	0.05075	1.19585	3	3.58756	P1 HUVEC lysate, 061915		1.2	0.0528
	H	0.0415	0.0447					B	0.1184	0.0735	0.0449	0.0438	0.04435	0.900922	3	2.70277	P1 HUVEC lysate, 062215		2.5	0.07875
								C	0.1049	0.0625	0.0424	0.0374	0.0399	0.695853	3	2.08756	P7 HUVEC lysate, 061515		10	0.24155
								D	0.1143	0.0696	0.0447	0.0459	0.0453	0.9447	3	2.8341	P7 HUVEC lysate, 061215
								E	0.1033	0.0651	0.0382	0.0391	0.03865	0.638249	3	1.91475	P5 HUVEC lysate-1, 061815
								F	0.101	0.0631	0.0379	0.0374	0.03765	0.592166	3	1.7765	P5 HUVEC lysate-2, 061815
									10	10	sub 10
								A	0.1334	0.0818	0.0516
								B	0.1185	0.0747	0.0438
								C	0.1013	0.0639	0.0374
								D	0.1165	0.0706	0.0459
								E	0.1034	0.0643	0.0391
								F	0.1004	0.063	0.0374

## Sheet: FVIII activity +antibody
		405 nm	490 nm
		1	1	Sub 1	Sub 2	Ave	0 Sub
		0.0709	0.0419	0.029	0.0278	0.0284				Blue	Red	Green
		0.0733	0.0431	0.0302	0.0298	0.03	0.0016		FVIII, mU/ml	rFVIII	rFVIII Ab1	rFVIII Ab2
		0.082	0.0445	0.0375	0.0338	0.03565	0.00725		0.6	0.0016	0.00125	0.00215
		0.1072	0.0434	0.0638	0.0476	0.0557	0.0273		1.2	0.00725	0.00215	0.00325
		0.153	0.0413	0.1117	0.0815	0.0966	0.0682		2.5	0.0273	0.00735	0.01405
		0.2572	0.0427	0.2145	0.1377	0.1761	0.1477		5	0.0682	0.01885	0.0323
		0.3389	0.0426	0.2963	0.2148	0.25555	0.22715		10	0.1477	0.06345	0.05385
		0.4897	0.0583	0.4314	0.3733	0.40235	0.37395		20	0.22715	0.11355	0.13725
		2	2	Sub 2					40	0.37395	0.1833	0.2534
		0.0701	0.0423	0.0278
		0.0732	0.0434	0.0298
		0.0765	0.0427	0.0338
		0.09	0.0424	0.0476
		0.1243	0.0428	0.0815
		0.1797	0.042	0.1377
		0.257	0.0422	0.2148						Blue	Red	Green
		0.4179	0.0446	0.3733					FVIII, mU/ml	rFVIII Ab1	rFVIII Ab2	rFVIII
		3	3	Sub 3	Sub 4	Ave	0 Sub		0.6	0.00125	0.00215	0.0016
		0.0739	0.042	0.0319	0.0317	0.0318			1.2	0.00215	0.00325	0.00725
		0.0748	0.0417	0.0331	0.033	0.03305	0.00125		2.5	0.00735	0.01405	0.0273
		0.0752	0.041	0.0342	0.0337	0.03395	0.00215		5	0.01885	0.0323	0.0682
		0.0831	0.0416	0.0415	0.0368	0.03915	0.00735		10	0.06345	0.05385	0.1477
		0.1047	0.0411	0.0636	0.0377	0.05065	0.01885
		0.1641	0.0461	0.118	0.0725	0.09525	0.06345
		0.1962	0.0432	0.153	0.1377	0.14535	0.11355
		0.289	0.0439	0.2451	0.1851	0.2151	0.1833
		4	4	Sub 4
		0.0729	0.0412	0.0317
		0.0756	0.0426	0.033
		0.0762	0.0425	0.0337
		0.0796	0.0428	0.0368
		0.0797	0.042	0.0377
		0.1183	0.0458	0.0725						Blue
		0.1814	0.0437	0.1377					FVIII, mU/ml	rFVIII
		0.2296	0.0445	0.1851					0.6	0.0016
		5	5	Sub 5	Sub 6	Ave	0 Sub		1.2	0.00725
		0.0813	0.0471	0.0342	0.0363	0.03525			2.5	0.0273
		0.0808	0.0429	0.0379	0.0369	0.0374	0.0101		5	0.0682
		0.0852	0.0443	0.0409	0.0361	0.0385	0.0112		10	0.1477
		0.0996	0.045	0.0546	0.044	0.0493	0.022
		0.1242	0.0427	0.0815	0.0536	0.06755	0.04025
		0.145	0.0462	0.0988	0.0794	0.0891	0.0618
		0.2387	0.046	0.1927	0.1523	0.1725	0.1452
		0.3482	0.046	0.3022	0.2751	0.28865	0.26135
		6	6	Sub 6
		0.0789	0.0426	0.0363
		0.0801	0.0432	0.0369
		0.0792	0.0431	0.0361
		0.1021	0.0581	0.044
		0.0967	0.0431	0.0536
		0.1231	0.0437	0.0794
		0.1974	0.0451	0.1523
		0.319	0.0439	0.2751

## Sheet: GMVEC lysates set 1
				Absorbance at 405 nm
			<>	3	4	5	6
			A	0.0724	0.0704	0.1211	0.1146
			B	0.0771	0.0958	0.1124	0.1157
			C	0.1197	0.1049	0.098	0.1
			D	0.1518	0.1678	0.1331	0.146
			E	0.2306	0.2049	0.1243	0.1221
			F	0.3143	0.4584	0.1069	0.1043
			G	0.3704	0.5807
			H	0.5737	0.7548
				Absorbance at 490 nm
			<>	3	4	5	6
			A	0.0444	0.0452	0.0753	0.0718
			B	0.0423	0.044	0.0683	0.0704				mU/ml	3 & 4
			C	0.0473	0.0483	0.0673	0.065			A	0	0.0266
			D	0.0449	0.0445	0.0835	0.0906			B	0.6	0.0433
			E	0.0431	0.0434	0.0791	0.0822			C	1.2	0.0645
			F	0.0442	0.0444	0.0669	0.0651			D	2.5	0.1151
			G	0.0432	0.0452					E	5	0.1745
			H	0.0424	0.0474					F	10	0.34205
				405 nm - 490 nm						G	20	0.43135
			<>	3	4	5	6			H	40	0.61935
			A	0.028	0.0252	0.0458	0.0428
			B	0.0348	0.0518	0.0441	0.0453
			C	0.0724	0.0566	0.0307	0.035
			D	0.1069	0.1233	0.0496	0.0554
			E	0.1875	0.1615	0.0452	0.0399
			F	0.2701	0.414	0.04	0.0392
			G	0.3272	0.5355
			H	0.5313	0.7074
			<>	3 & 4		5 & 6				5 & 6	x	Dilution	mU/ml
			A	0.0266	A	0.0443			A	0.0443	0.549521	1.2	0.659425	GMVEC-1 061215
			B	0.0433	B	0.0447			B	0.0447	0.5623	1.33	0.747859
			C	0.0645	C	0.03285			C	0.03285	0.183706	2	0.367412
			D	0.1151	D	0.0525			D	0.0525	0.811502	1.2	0.973802	GMVEC-2 061215
			E	0.1745	E	0.04255			E	0.04255	0.49361	1.33	0.656502
			F	0.34205	F	0.0396			F	0.0396	0.399361	2	0.798722
			G	0.43135
			H	0.61935

## Sheet: Summary
			FVIII, mU/ml	HUVEC Lysates		FVIII, mU/ml	GMVEC Lysates
			3.58756	P1 HUVEC 061915		2.68313	P6 GMVEC-1 083115
			2.70277	P1 HUVEC 062215		0.747859	P4 GMVEC-1 061215
			2.08756	P7 HUVEC 061515		0.973802	P4 GMVEC-2 061215
			2.8341	P7 HUVEC 061215		0.870467	P6 GMVEC-2 083115
			1.91475	P5 HUVEC-1 061815		1.12953	P6 GMVEC-3 083115
			1.7765	P5 HUVEC-2 061815		1.20988	P6 GMVEC 071615
			2.23936	P5 HUVEC 061715		1.88889	P6 GMVEC-1 090115
			3.48611	P2 HUVEC-1 071315		2.66667	P6 GMVEC-2 090115
			2.79167	P2 HUVEC-2 071315
			2.46528	P2 HUVEC-1 081215
			3.26389	P2 HUVEC-2 081215
			1.64403	P6 HUVECs 090115
			Range	1.64 - 3.59		Range	0.75 - 2.68
			Number	12		Number	8
			Average	2.56613		Average	1.52128
			St Dev	0.629944		St Dev	0.738989

## Sheet: GMVEC Lysates set 2
			Absorbance 405 nm
		<>	3	4	5	6
		A			0.0707	0.0714
		B			0.0865	0.0977
		C			0.1225	0.1096
		D			0.1387	0.133
		E	0.1101	0.1113	0.1926	0.1887
		F	0.1039	0.1046	0.2727	0.2643
		G	0.1131	0.1152	0.3953	0.3614
		H	0.1074	0.1076	0.0615	0.0607
			Absorbance 490 nm
		<>	3	4	5	6
		A			0.0414	0.0419
		B			0.0421	0.0473
		C			0.0457	0.0423
		D			0.042	0.0427
		E	0.0654	0.066	0.044	0.0426
		F	0.0623	0.0615	0.0429	0.0425
		G	0.0666	0.0698	0.0429	0.043
		H	0.0626	0.0627	0.0477	0.0466
			405 nm - 490 nm
		<>	3	4	5	6
		A			0.0293	0.0295
		B			0.0444	0.0504
		C			0.0768	0.0673
		D			0.0967	0.0903
		E	0.0447	0.0453	0.1486	0.1461
		F	0.0416	0.0431	0.2298	0.2218
		G	0.0465	0.0454	0.3524	0.3184
		H	0.0448	0.0449	0.0138	0.0141
					5	6	Ave
				A	0.0293	0.0295	0.0294		0	0.0294
				B	0.0444	0.0504	0.0474		0.6	0.0474
				C	0.0768	0.0673	0.07205		1.2	0.0673
				D	0.0967	0.0903	0.0935		2.5	0.0935
				E	0.1486	0.1461	0.14735		5	0.1461
				F	0.2298	0.2218	0.2258		10	0.2258
				G	0.3524	0.3184	0.3354		20	0.3354
		<>	3	4	Ave		dilution	mU/ml	Sample
		E	0.0447	0.0453	0.045	0.290156	3	0.870467	L42
		F	0.0416	0.0431	0.04235	0.15285	4	0.611399	L42
		G	0.0465	0.0454	0.04595	0.339378	3	1.01813	L43
		H	0.0448	0.0449	0.04485	0.282383	4	1.12953	L43
		mU/ml	sample
		0.870467	L42	P6 GMVEC-2 083115
		1.12953	L43	P6 GMVEC-3 083115

## Sheet: GMVEC Lysates set 3
			Absorbance 405 nm
		<>	3	4	5	6
		A	0.2825	0.2288	0.0733	0.0751
		B	0.1676	0.1826	0.0794	0.0783
		C	0.1578	0.1595	0.0866	0.0836
		D	0.184	0.1816	0.0959	0.1004
		E	0.2212	0.2263	0.1509	0.1168
		F			0.1959	0.1783
		G			0.3274	0.3091
		H
			Absorbance 490 nm
		<>	3	4	5	6
		A	0.1797	0.1476	0.0441	0.0459
		B	0.1041	0.1126	0.0445	0.0442
		C	0.1012	0.1037	0.0422	0.0427
		D	0.1113	0.1089	0.0474	0.0438
		E	0.1301	0.1342	0.0446	0.0432
		F			0.0459	0.0446
		G			0.0455	0.0466
		H
			405 nm - 490 nm
		<>	3	4	5	6
		A	0.1028	0.0812	0.0292	0.0292
		B	0.0635	0.07	0.0349	0.0341
		C	0.0566	0.0558	0.0444	0.0409
		D	0.0727	0.0727	0.0485	0.0566
		E	0.0911	0.0921	0.1063	0.0736
		F			0.15	0.1337
		G			0.2819	0.2625
		H
					Ave
		<>	3	4
		A	0.1028	0.0812	0.092
		B	0.0635	0.07	0.06675
		C	0.0566	0.0558	0.0562
		D	0.0727	0.0727	0.0727
		E	0.0911	0.0921	0.0916
			5	6				mU/ml
		A	0.0292	0.0292	0.0292		A	0	0.0292
		B	0.0349	0.0341	0.0345		B	0.3	0.0345
		C	0.0444	0.0409	0.04265		C	0.6	0.04265
		D	0.0485	0.0566	0.05255		D	1.2	0.05255
		E	0.1063	0.0736	0.08995		E	2.5	0.08995
		F	0.15	0.1337	0.14185		F	5	0.14185
		G	0.2819	0.2625	0.2722		G	10	0.2722
					mU/ml	sample
			A	0.092	2.68313	L44	P6 GMVECs 083115
			B	0.06675	1.64403	L40	P6 HUVECs 090115
			C	0.0562	1.20988	L41	P6 GMVEC 071615
			D	0.0727	1.88889	L50	P6 GMVEC-1 090115
			E	0.0916	2.66667	L51	P6 GMVEC-2 090115
